# Supplementary material for: Plant Essential Oils as Healthy Functional Ingredients of Nutraceuticals and Diet Supplements: A Review
Source: Molecules. 2023 Jan 16;28(2):901. doi: 10.3390/molecules28020901 (PMC9862182; doi:10.3390/molecules28020901)
Supplement: Supplementary file 1 [file molecules-28-00901-s001.zip]

Archive with 1 entries (1 files):
- molecules-2125147-supplementary.pdf
